# Supplementary material for: Analysis of Primary Liquid Chromatography Mass Spectrometry Data by Neural Networks for Plant Samples Classification
Source: Metabolites. 2022 Oct 19;12(10):993. doi: 10.3390/metabo12100993 (PMC9611620; doi:10.3390/metabo12100993)
Supplement: Supplementary file 1 [file metabolites-12-00993-s001.zip]

Archive with 1 entries (1 files):
- metabolites-1945014-supplementary.pdf
